# Supplementary material for: Transglutaminase 2 Facilitates Murine Wound Healing in a Strain-Dependent Manner
Source: Int J Mol Sci. 2023 Jul 14;24(14):11475. doi: 10.3390/ijms241411475 (PMC10380275; doi:10.3390/ijms241411475)
Supplement: Supplementary file 1 [file ijms-24-11475-s001.zip]

Archive with 1 entries (1 files):
- ijms-2506554-supplementary.pdf
